# Supplementary material for: Bridging the gap in knowledge and use of antibiotics among pediatric caregivers: comparing two educational interventions
Source: J Pharm Policy Pract. 2023 Jun 19;16:76. doi: 10.1186/s40545-023-00578-5 (PMC10278358; doi:10.1186/s40545-023-00578-5)
Supplement: Supplementary file 1 — Additional file 1. Data entry for pre and post education. [file 40545_2023_578_MOESM1_ESM.xlsx]

## Sheet: Sheet1
S/N	Age	Sex	Edu	Employ	Marital	Income	No.Children	No Below 5	BB1	BB2	BB3	BB4	BB5	BB6	BB7	BB8	BB9	BB10	KWN B. T	KWN B. scale	BC1	BC2	BC3	BC4	BC5	BC6	BC7	BC8	Practice BF T	Practice AF. scale		AB1	AB2	AB3	AB4	AB5	AB6	AB7	AB8	AB9	AB10	Knowledge A.T	KNW A. scale		AC1	AC2	AC3	AC4	AC5
1	31	f	d	b	a	d	b	b	5	4	4	5	3	5	5	5	5	5	46	A	5	5	5	5	5	5	2	1	33	A		5	5	5	5	5	5	5	5	5	5	50	A		5	5	5	5	5
2	29	f	d	a	a	b	b	b	2	2	3	3	2	5	5	5	5	5	37	B	2	2	4	4	2	5	1	3	23	B		4	4	4	4	4	5	5	5	5	5	45	A		4	4	4	4	4
3	23	f	b	a	b	d	c	b	1	1	1	1	1	1	1	1	1	1	10	B	3	2	4	4	4	4	4	4	29	B		4	4	4	4	4	5	5	5	5	5	45	A		4	3	4	4	4
4	32	f	d	b	a	e	c	a	2	4	2	5	2	2	5	5	5	5	37	B	4	5	4	4	5	5	5	5	37	A		4	4	4	5	5	5	4	4	4	5	44	A		4	4	4	4	5
5	25	f	d	a	a	a	a	a	3	1	5	1	1	5	5	5	5	5	36	B	3	2	2	2	4	5	5	5	28	B		5	5	5	5	4	5	5	5	5	5	49	A		5	4	4	4	4
6	45	f	c	a	a	a	c	e	1	2	2	4	2	4	4	4	4	4	31	B	4	4	4	4	3	4	2	4	29	B		5	4	4	4	3	5	5	5	5	5	45	A		5	5	5	5	5
7	38	f	b	b	a	e	c	e	3	2	2	3	4	4	4	4	4	5	35	B	5	4	4	5	4	5	5	5	37	A		5	5	5	5	2	5	5	5	5	5	47	A		5	1	5	5	5
8	29	b	d	b	a	e	b	b	3	4	4	4	2	1	1	1	4	4	28	B	4	2	4	4	4	4	4	4	30	B		5	5	5	5	5	5	5	5	5	5	50	A		5	5	5	5	5
9	32	f	d	a	a	c	a	a	1	2	3	5	3	4	4	4	4	4	34	B	4	1	5	5	4	5	5	5	34	A		5	5	5	5	5	5	4	4	4	4	46	A		4	5	5	5	4
10	46	f	c	a	a	a	e	a	2	2	3	4	2	3	3	2	4	4	29	B	5	1	5	5	1	5	5	5	32	A		5	5	5	4	5	5	5	5	5	5	49	A		5	5	5	5	5
11	44	f	c	a	a	d	e	a	4	4	2	5	4	4	4	4	4	4	39	B	5	4	5	5	5	5	5	5	39	A		5	5	5	4	5	5	5	5	5	5	49	A		5		5	5	5
12	34	f	c	a	a	a	b	a	4	3	3	5	3	5	5	5	5	5	43	A	5	2	5	5	3	5	5	5	35	A		5	5	5	5	5	5	5	5	5	5	50	A		5	5	5	5	5
13	25	f	c	a	a	c	b	a	3	4	2	5	4	4	4	4	4	4	38	B	2	5	5	5	5	5	4	5	36	A		5	5	5	5	5	5	4	4	4	4	46	A		5	5	5	5	5
14	39	f	b	a	a	a	c	a	1	4	1	5	3	5	5	5	5	5	39	B	5	2	5	5	4	5	5	5	36	A		5	5	5	5	5	5	5	5	5	5	50	A		5	5	5	5	5
15	40	f	c	b	a	a	b	b	5	4	5	5	4	4	5	5	5	5	47	A	5	4	1	1	5	1	1	1	19	B		5	5	5	5	5	5	5	5	5	5	50	A		5	5	5	5	5
16	33	f	d	a	a	a	d	e	2	2	2	2	4	4	4	4	5	4	33	B	5	2	5	4	4	4	4	5	33	A		4	4	4	4	4	4	4	4	4	4	40	A		5	5	5	5	5
17	38	f	c	a	a	b	c	b	2	4	3	4	4	4	4	4	4	4	37	B	4	2	4	4	4	4	4	4	30	B		5	5	5	4	5	5	5	4	4	4	46	A		4	5	5	5	5
18	28	f	d	a	a	a	a	a	2	2	1	5	2	4	5	5	5	4	35	B	5	5	2	5	4	5	5	5	36	A		5	5	5	5	5	5	5	5	4	5	49	A		5	5	5	5	4
19	41	f	d	b	a	a	c	e	4	4	2	4	4	4	4	4	4	4	38	B	4	4	4	4	4	4	4	4	32	A		5	5	5	5	5	5	5	5	5	5	50	A		5	5	5	5	5
20	35	f	c	a	a	b	c	b	5	1	2	2	5	5	4	4	4	4	36	B	2	2	2	5	4	4	5	5	29	B		5	5	4	4	5	4	4	4	4	4	43	A		5	5	5	3	5
21	35	f	c	b	a	a	c	c	2	2	2	5	5	4	4	4	4	4	36	B	5	2	5	5	2	5	5	5	34	A		5	5	5	5	5	5	5	5	5	5	50	A		5	5	5	5	4
22	42	f	d	a	a	a	b	b	1	2	4	5	5	5	5	5	5	4	41	A	5	1	5	5	4	5	2	5	32	A		5	5	5	5	5	5	5	5	5	4	49	A		5	5	5	5	5
23	33	f	b	a	a	a	d	a	2	2	2	5	2	4	4	4	4	4	33	B	1	2	5	5	4	5	5	5	32	A		5	5	5	5	4	4	4	4	4	4	44	A		5	5	5	5	5
24	38	f	d	b	a	c	e	a	2	2	2	4	4	4	4	4	4	4	34	B	4	2	4	4	2	4	2	4	26	B		4	4	4	4	4	4	4	4	4	4	40	A		4	4	2	2	4
25	29	b	d	b	a	a	c	e	1	3	5	1	5	5	5	5	5	5	40	A	1	1	1	3	3	3	4	1	17	B		1	3	1	5	5	5	5	1	5	1	32	B		5	5	4	4	5
26	32	f	d	b	a	e	a	a	4	4	3	4	2	5	5	5	4	4	40	A	5	1	2	4	2	5	4	5	28	B		5	5	4	5	4	5	5	5	5	4	47	A		5	5	4	5	5
27	38	f	d	a	a	a	c	a	2	4	4	5	4	4	4	4	4	4	39	B	4	5	5	5	3	4	4	5	35	A		5	5	5	5	5	5	5	5	5	5	50	A		4	5	5	5	5
28	34	f	d	a	a	b	a	a	1	1	1	4	5	5	5	5	5	5	37	B	5	5	5	5	2	5	1	1	29	B		5	5	5	4	5	5	5	5	5	5	49	A		5	5	5	5	5
29	32	f	b	c	b	c	a	a	2	4	2	5	5	4	4	4	4	4	38	B	5	5	5	5	5	5	5	5	40	A		4	5	5	5	5	4	5	5	5	5	48	A		5	5	5	5	5
30	40	f	d	a	a	c	d	b	1	3	2	5	2	4	5	5	5	5	37	B	4	1	5	5	3	5	2	4	29	B		5	5	5	5	5	4	5	5	5	5	49	A		4	5	5	5	5
[truncated: 58 more columns]
